# Supplementary material for: Persistent Transmission of HCV among Men Who Have Sex with Men despite Widespread Screening and Treatment with Direct-Acting Antivirals
Source: Viruses. 2022 Sep 2;14(9):1953. doi: 10.3390/v14091953 (PMC9502248; doi:10.3390/v14091953)
Supplement: Supplementary file 1 [file viruses-14-01953-s001.zip]

Archive with 1 entries (1 files):
- viruses-1869501-supplementary.pdf
